# Supplementary material for: TET proteins regulate Drosha expression and impact microRNAs in iNKT cells
Source: Front Immunol. 2024 Sep 19;15:1440044. doi: 10.3389/fimmu.2024.1440044 (PMC11446755; doi:10.3389/fimmu.2024.1440044)
Supplement: Supplementary Table 1 — Results of differential gene expression analysis of hairpin miRNAs in wild type and Tet2/3 DKO iNKT cells. [file Table1.xlsx]

## Sheet: hairpin_dko_vs_wt.deseq2.result
gene_id	baseMean	log2FoldChange	lfcSE	pvalue	padj
mmu-let-7g	24795.4	-0.936677	0.125013	1.71318e-14	4.25342e-13
mmu-let-7i	494.581	-0.224827	0.170149	0.171081	0.303415
mmu-mir-1a-1	0.869643	-0.107014	0.803561	0.774469	NA
mmu-mir-15b	961.089	-0.224404	0.111584	0.0412066	0.0979166
mmu-mir-23b	16628.5	-1.63331	0.113236	5.97843e-49	1.07612e-46
mmu-mir-27b	2494.07	-1.45578	0.11478	1.65214e-38	1.69934e-36
mmu-mir-29b-1	393.443	-0.99461	0.228175	2.48953e-06	1.8479e-05
mmu-mir-30a	222.522	-0.640582	0.122752	1.02577e-07	1.11903e-06
mmu-mir-30b	57.2437	-0.350193	0.18093	0.043873	0.103231
mmu-mir-99a	30.1061	-2.82566	0.52942	8.10696e-09	1.10132e-07
mmu-mir-99b	989.75	1.36589	0.236778	3.16791e-10	4.95847e-09
mmu-mir-101a	37.4616	-0.714969	0.313675	0.00940404	0.028095
mmu-mir-124-3	0.543019	-0.356969	1.04885	0.256792	NA
mmu-mir-125a	234.536	1.10783	0.209148	1.41536e-08	1.75701e-07
mmu-mir-125b-2	2.14511	-0.394012	0.854115	0.325763	0.493787
mmu-mir-126a	159.93	-0.16391	0.19515	0.378931	0.554533
mmu-mir-127	19.1968	0.516003	0.445437	0.13607	0.2566
mmu-mir-128-1	546.344	-0.582762	0.230536	0.00676835	0.0214043
mmu-mir-130a	0.33254	0.051078	0.964591	0.867142	NA
mmu-mir-9-2	0.92213	0.632548	0.945806	0.146377	NA
mmu-mir-132	230.248	0.586025	0.158572	0.000134996	0.000607482
mmu-mir-133a-1	1.47085	-0.732493	0.97393	0.105896	0.210481
mmu-mir-134	1.07717	-0.279989	0.82868	0.469407	NA
mmu-mir-136	0.819232	-0.252157	0.960081	0.46026	NA
mmu-mir-138-2	32.3161	0.465875	0.341176	0.112732	0.221257
mmu-mir-140	3330.66	-0.595415	0.0948659	2.16358e-10	3.54041e-09
mmu-mir-141	37.4741	0.0755669	0.270094	0.759321	0.856098
mmu-mir-142a	72821.3	-0.946985	0.152006	1.12103e-10	1.88215e-09
mmu-mir-144	2.6231	-1.35797	1.11632	0.0157139	0.0435154
mmu-mir-145a	1.86096	-0.456889	0.823948	0.268048	0.433464
mmu-mir-146a	6163.43	-0.346168	0.2313	0.109618	0.216234
mmu-mir-149	15.5777	-1.17961	0.397248	0.000283752	0.00118093
mmu-mir-150	13582.8	-1.28649	0.172314	4.22458e-15	1.12655e-13
mmu-mir-151	306.271	-0.690922	0.135633	1.7868e-07	1.83785e-06
mmu-mir-152	8.40291	0.251223	0.495838	0.485565	0.666426
mmu-mir-155	190.523	0.564654	0.230393	0.00867602	0.0263575
mmu-mir-10b	6.2888	-0.917592	0.938162	0.0579308	0.130753
mmu-mir-181a-2	48441.2	0.78605	0.184117	7.67515e-06	4.72317e-05
mmu-mir-182	16.7388	0.457639	0.423552	0.173824	0.305998
mmu-mir-183	32.0652	0.657394	0.365035	0.0322595	0.0795441
mmu-mir-184	0.497747	-0.343357	1.04392	0.27322	NA
mmu-mir-185	338.899	-0.0145647	0.119244	0.901128	0.950268
mmu-mir-186	264.854	0.0214005	0.126043	0.862614	0.922856
mmu-mir-187	0.342241	0.0564647	0.974159	0.849906	NA
mmu-mir-188	80.2327	-0.30705	0.206178	0.116523	0.226746
mmu-mir-24-1	41492.6	-0.723369	0.0985592	1.03752e-13	2.33267e-12
mmu-mir-190a	6.71145	1.09704	0.555231	0.00624596	0.0198986
mmu-mir-191	15625	0.0159883	0.111978	0.884762	0.942155
mmu-mir-193a	1.8358	-0.088299	0.806119	0.812378	0.883822
mmu-mir-194-1	32.7726	-0.209706	0.293002	0.42526	0.609934
mmu-mir-195a	53.1086	0.725538	0.246032	0.00137858	0.00506417
mmu-mir-199a-1	18.9117	-2.17111	0.468264	1.3369e-07	1.41554e-06
mmu-mir-200b	65.5281	-0.502339	0.238763	0.0236558	0.0608291
mmu-mir-202	2.26444	-0.25323	0.824655	0.50972	0.680148
mmu-mir-203	438.566	-0.211848	0.141719	0.125625	0.240558
mmu-mir-204	2.86007	-0.344728	0.643641	0.378726	0.554533
mmu-mir-205	0.58349	-0.313291	1.03241	0.314208	NA
mmu-mir-206	0.168487	0.0519795	0.975032	0.86123	NA
mmu-mir-207	2.94072	-0.732913	0.828356	0.1029	0.20523
mmu-mir-122	11.9712	-2.97769	0.679426	6.00716e-07	5.61708e-06
mmu-mir-143	9.96485	-1.71184	0.755618	0.000985657	0.00375488
mmu-mir-30e	2091.42	-0.115431	0.0995831	0.240814	0.397675
mmu-mir-290a	5.38844	-0.945587	0.564852	0.0181285	0.0487035
mmu-mir-291a	0.511115	-0.197143	0.997561	0.51541	NA
mmu-mir-294	0.706841	-0.674795	1.11571	0.0931499	NA
mmu-mir-296	64.2716	0.113778	0.214191	0.574194	0.740895
mmu-mir-297a-1	30.5697	0.460325	0.326883	0.106233	0.210481
mmu-mir-297a-2	189.404	0.743125	0.180564	1.69288e-05	9.37593e-05
mmu-mir-298	143.576	0.550431	0.25018	0.0170778	0.0465757
mmu-mir-299a	1.0575	-0.0625533	0.912321	0.852938	NA
mmu-mir-300	0.519697	0.258913	0.976447	0.43804	NA
mmu-mir-301a	831.304	0.819968	0.220118	6.73901e-05	0.000327843
mmu-mir-302a	0.517184	-0.347779	1.04551	0.267788	NA
mmu-mir-34c	2.85013	-0.0435845	0.974639	0.883377	0.942155
mmu-let-7d	14357.1	-0.222474	0.0943947	0.0172096	0.0467582
mmu-mir-106a	719.13	0.524923	0.0975598	5.17158e-08	6.10416e-07
mmu-mir-106b	3095.85	0.79905	0.136388	1.82614e-09	2.62964e-08
mmu-mir-130b	2099.98	0.391123	0.0994205	6.83616e-05	0.000330338
mmu-mir-19b-2	25.7991	0.255419	0.27746	0.310634	0.483059
mmu-mir-30c-1	1184.1	0.0654542	0.166717	0.684733	0.816239
mmu-mir-30c-2	1196.38	0.0581488	0.167893	0.720087	0.834884
mmu-mir-30d	3718.52	0.0814254	0.0787364	0.2975	0.469736
mmu-mir-148a	248.715	-0.909904	0.364662	0.00292275	0.0101172
mmu-mir-192	51.2695	-0.540949	0.205281	0.00541649	0.01753
mmu-mir-196a-1	1.49938	-0.555739	0.979004	0.178507	0.312564
mmu-mir-196a-2	0.275891	-0.261562	1.01724	0.392204	NA
mmu-mir-200a	45.3239	-0.402583	0.274285	0.10641	0.210481
mmu-let-7a-1	14658.4	-0.194285	0.134189	0.138975	0.25851
mmu-let-7a-2	15164.5	-0.193614	0.133471	0.138314	0.25851
mmu-let-7b	11165.9	-2.71254	0.159147	8.82922e-66	6.35704e-63
mmu-let-7c-1	6382.89	-2.54787	0.173752	2.29086e-49	5.49807e-47
mmu-let-7c-2	6840.73	-2.65872	0.187012	1.57783e-46	2.27208e-44
mmu-let-7e	4855.86	1.28695	0.156663	1.0668e-17	3.33955e-16
mmu-let-7f-1	7386.39	-0.335313	0.115779	0.00324206	0.0111156
mmu-let-7f-2	9411.22	-0.327752	0.127767	0.00887688	0.0267421
mmu-mir-15a	4152.14	-0.229977	0.0912948	0.0109467	0.0321698
mmu-mir-16-1	38575	-0.324474	0.112441	0.00338514	0.0115512
mmu-mir-16-2	37762.9	-0.317201	0.111916	0.00400568	0.0134144
mmu-mir-18a	719.719	0.665658	0.205664	0.000619703	0.00243818
mmu-mir-20a	2879.51	0.594485	0.12227	7.18092e-07	6.60816e-06
mmu-mir-21a	9626.07	0.710456	0.105734	9.06627e-12	1.86506e-10
mmu-mir-22	53.1648	-0.848982	0.231294	7.58884e-05	0.000364264
mmu-mir-23a	24327.5	0.0352745	0.0716173	0.62021	0.782051
mmu-mir-24-2	41443.7	-0.724148	0.0985681	9.81119e-14	2.30503e-12
mmu-mir-26a-1	4362.92	-0.563895	0.155494	0.000183784	0.000782986
mmu-mir-26b	8114.79	-0.78902	0.150616	6.44378e-08	7.4831e-07
mmu-mir-29a	1168.04	-0.963158	0.154858	1.12406e-10	1.88215e-09
mmu-mir-29c	96.3182	-0.522887	0.19937	0.00579988	0.0185596
mmu-mir-27a	1222.12	-0.63411	0.132432	9.63884e-07	8.67495e-06
mmu-mir-31	1561.23	4.12437	0.257542	5.18956e-59	1.86824e-56
mmu-mir-92a-2	10337.2	-0.847785	0.165117	9.4183e-08	1.04326e-06
mmu-mir-93	2043.57	0.443091	0.126603	0.000356867	0.00145991
mmu-mir-96	3.27978	0.113332	0.564932	0.760782	0.856098
mmu-mir-34a	363.339	1.95522	0.316295	1.93755e-11	3.77037e-10
mmu-mir-98	565.952	0.409301	0.11031	0.000165624	0.000714069
mmu-mir-103-1	2696.59	-0.0853271	0.115811	0.454042	0.637252
mmu-mir-103-2	2833.42	-0.063911	0.114215	0.569789	0.736531
mmu-mir-322	770.793	0.77688	0.167391	1.40824e-06	1.19286e-05
mmu-mir-323	2.73214	-0.355341	0.933559	0.34586	0.51879
mmu-mir-324	649.157	0.372986	0.111923	0.000714445	0.00278054
mmu-mir-325	0.146675	0.0363441	0.974482	0.902558	NA
mmu-mir-326	24.3299	0.394729	0.29893	0.139011	0.25851
mmu-mir-328	192.638	-0.69068	0.192222	0.000160321	0.000699581
mmu-mir-329	7.96421	0.132213	0.717471	0.729561	0.840679
mmu-mir-330	214.607	0.237299	0.164446	0.135888	0.2566
mmu-mir-331	42.8197	-0.181834	0.291549	0.487706	0.666697
mmu-mir-337	7.46856	-1.44761	0.71367	0.00267435	0.00939284
mmu-mir-148b	1361.26	-0.155072	0.114666	0.169484	0.30205
mmu-mir-338	1.15095	0.160284	0.918408	0.641957	NA
mmu-mir-339	20.3213	0.285064	0.333548	0.324658	0.493787
mmu-mir-340	38.3359	-0.732434	0.239623	0.000957523	0.00366711
mmu-mir-341	0.607973	-0.224785	0.964071	0.499532	NA
mmu-mir-342	27766.3	-0.319518	0.13131	0.0129568	0.0371301
mmu-mir-345	77.9597	0.738977	0.235068	0.000705239	0.00275963
mmu-mir-346	21.4263	0.110583	0.348932	0.71115	0.828524
mmu-mir-350	74.0817	0.670574	0.185813	0.00015834	0.000699414
mmu-mir-351	259.272	1.09202	0.183399	3.38304e-10	5.18253e-09
mmu-mir-135b	2.49849	-0.128522	0.884279	0.71707	0.833307
mmu-mir-101b	1440.17	0.304327	0.144774	0.0310468	0.0773483
mmu-mir-1a-2	0.585887	0.142092	0.858421	0.696434	NA
mmu-mir-107	122.252	0.267151	0.162985	0.0904452	0.183956
mmu-mir-10a	8.36668	-1.34936	0.743767	0.00542942	0.01753
mmu-mir-17	5082.17	0.673009	0.120177	1.14351e-08	1.47022e-07
mmu-mir-19a	18.426	0.026919	0.422342	0.935848	0.970908
mmu-mir-25	1629.8	-0.204488	0.139753	0.134097	0.254748
mmu-mir-28a	569.876	-0.604037	0.136885	6.16176e-06	4.03315e-05
mmu-mir-32	48.0671	-0.0159968	0.288436	0.950923	0.980894
mmu-mir-100	4.18845	-0.413813	0.754417	0.308712	0.482153
mmu-mir-139	4467	-3.83915	0.273427	6.59355e-46	7.91226e-44
mmu-mir-200c	49.9584	0.0219756	0.194268	0.905726	0.950268
mmu-mir-210	55.3492	0.88579	0.439901	0.0104553	0.0309787
mmu-mir-212	20.3551	1.27464	0.429997	0.000218117	0.00091619
mmu-mir-181a-1	49068.2	0.780435	0.183195	8.12344e-06	4.95667e-05
mmu-mir-214	22.6742	-2.87108	0.622045	2.36662e-07	2.36662e-06
mmu-mir-216a	0.138664	-0.202757	1.00148	0.501039	NA
mmu-mir-218-1	26.6094	0.313694	0.352637	0.296822	0.469697
mmu-mir-218-2	1.49275	0.107348	0.840352	0.769292	0.859502
mmu-mir-219a-1	22.6075	-0.567835	0.312612	0.039216	0.0944331
mmu-mir-223	62.1786	-2.38212	0.812477	9.19852e-05	0.000424738
mmu-mir-320	1367.21	-0.332117	0.140638	0.0155519	0.0434008
mmu-mir-26a-2	4337.59	-0.559905	0.155873	0.000211157	0.000894312
mmu-mir-33	4.74141	-1.43922	0.924681	0.00826365	0.0253184
mmu-mir-211	11.5072	1.07109	0.636784	0.0129955	0.0371301
mmu-mir-221	35.2549	-0.504527	0.322266	0.0734984	0.157029
mmu-mir-222	21.9426	-0.208954	0.426397	0.534627	0.707595
mmu-mir-224	75.9155	0.0624225	0.291398	0.811667	0.883822
mmu-mir-29b-2	351.174	-0.996941	0.232096	3.28505e-06	2.38913e-05
mmu-mir-199a-2	21.1849	-2.14576	0.455886	9.30364e-08	1.04326e-06
mmu-mir-199b	19.9317	-2.15407	0.475663	2.15491e-07	2.18527e-06
mmu-mir-135a-2	0.147526	0.0368916	0.974495	0.901103	NA
mmu-mir-124-1	0.353759	-0.294316	1.02728	0.34022	NA
mmu-mir-124-2	3.15732	-0.821582	0.959054	0.080297	0.168553
mmu-mir-19b-1	18.8162	0.0867846	0.328766	0.762033	0.856098
mmu-mir-92a-1	22187.6	-0.504439	0.134176	0.000120285	0.000551626
mmu-mir-9-1	1.93075	0.540638	0.783065	0.200608	0.34146
mmu-mir-9-3	13.0803	-0.434214	0.560613	0.254758	0.415132
mmu-mir-138-1	38.7489	0.752779	0.279684	0.0027832	0.00972768
mmu-mir-181b-1	7062.27	0.597108	0.157664	9.20265e-05	0.000424738
mmu-mir-181c	1292.85	0.660957	0.15011	5.74021e-06	3.86257e-05
mmu-mir-125b-1	2.34199	-0.197749	0.789579	0.605122	0.773041
mmu-mir-128-2	240.295	-0.700492	0.299755	0.00847033	0.0258417
mmu-mir-7a-1	280.287	0.172014	0.178215	0.315764	0.485791
mmu-mir-7a-2	114.516	0.56773	0.232657	0.00887363	0.0267421
mmu-mir-7b	2.7238	-0.155242	0.654892	0.684734	0.816239
mmu-mir-217	0.911174	-0.275387	1.01793	0.373899	NA
mmu-mir-194-2	69.2182	-0.0774148	0.205245	0.691311	0.817155
mmu-mir-219a-2	0.516775	-0.256839	1.01487	0.401471	NA
mmu-mir-361	554.639	-0.608956	0.141141	9.55007e-06	5.73004e-05
mmu-mir-362	180.495	-0.525396	0.171243	0.00145023	0.00527358
mmu-mir-363	897.48	-0.0804	0.106907	0.445826	0.631995
mmu-mir-365-1	18.7891	-0.205624	0.342915	0.485935	0.666426
mmu-mir-375	0.337547	-0.179187	0.981705	0.564639	NA
mmu-mir-376a	7.69254	1.10553	0.910941	0.0285648	0.0714121
mmu-mir-377	2.1245	0.0350048	0.726819	0.9264	0.965279
mmu-mir-378a	2821.73	-0.638731	0.12161	8.57664e-08	9.80187e-07
mmu-mir-379	2.07557	0.130196	0.715469	0.73349	0.843631
mmu-mir-380	1.09635	0.160942	0.986758	0.595764	NA
mmu-mir-381	0.433868	-0.0805695	0.978686	0.786162	NA
mmu-mir-382	4.54203	-0.368557	0.706184	0.356194	0.529382
mmu-mir-383	0.366324	-0.291796	1.02648	0.343998	NA
mmu-mir-335	1.7537	1.47314	1.13783	0.0112466	0.0329169
mmu-mir-133a-2	4.40086	-1.61669	0.921128	0.00409944	0.0136648
mmu-mir-133b	0.276182	0.110873	0.98006	0.711491	NA
mmu-mir-181b-2	8960.59	0.660489	0.145796	3.18152e-06	2.33745e-05
mmu-mir-384	2.93686	0	0.901411	1	1
mmu-mir-196b	1.20868	0.0955481	0.880039	0.786778	0.872851
mmu-mir-409	4.55422	0.215068	0.568411	0.566471	0.73356
mmu-mir-410	1.13229	0.0118068	0.955262	0.969663	NA
mmu-mir-376b	2.87631	0.521328	0.864832	0.215559	0.363716
mmu-mir-411	9.05562	-0.00686763	0.557769	0.985201	1
mmu-mir-412	3.2714	-0.416373	0.882736	0.299278	0.470481
mmu-mir-370	0.383368	0.15232	0.986353	0.613937	NA
mmu-mir-425	2450.85	0.547596	0.0837834	4.27906e-11	7.7023e-10
mmu-mir-431	0.619965	0.359461	0.877263	0.358838	NA
mmu-mir-433	4.81662	0.244774	0.601828	0.520744	0.693042
mmu-mir-434	1.66899	0.435487	0.976167	0.254845	0.415132
mmu-mir-448	0.749438	-0.253879	0.997481	0.425577	NA
mmu-mir-429	4.38748	0.077003	0.496285	0.829905	0.901254
mmu-mir-365-2	19.0047	-0.221684	0.361234	0.468091	0.649374
mmu-mir-449a	6.80935	-1.13538	0.656959	0.0101385	0.0301642
mmu-mir-450a-1	24.2801	2.57576	0.456959	1.4498e-09	2.1747e-08
mmu-mir-451a	165.101	-3.24089	0.311166	3.13223e-26	2.25521e-24
mmu-mir-463	4.43834	-2.09972	1.33985	0.00194387	0.00696312
mmu-mir-466a	162.5	0.606673	0.166582	0.000159881	0.000699581
mmu-mir-467a-1	1063.44	0.87344	0.0875587	6.28796e-24	2.36203e-22
mmu-mir-470	0.110644	0.00805753	0.974362	0.97829	NA
mmu-mir-471	0.310455	0.119339	0.981151	0.690974	NA
mmu-mir-532	212.413	-0.646204	0.159185	2.70989e-05	0.000146701
mmu-mir-489	0.211546	-0.23624	1.01018	0.43649	NA
mmu-mir-483	15.0498	-1.2441	0.689792	0.00677804	0.0214043
mmu-mir-484	1363.44	-0.911686	0.133043	2.00396e-12	4.24369e-11
mmu-mir-485	3.4848	0.175547	0.727552	0.648129	0.798924
mmu-mir-486a	643.067	-1.93941	0.313946	1.92446e-11	3.77037e-10
mmu-mir-546	0.822369	-0.00712226	0.918101	0.982919	NA
mmu-mir-540	1.88326	0.150473	0.792929	0.690602	0.817155
mmu-mir-543	2.96464	-0.827961	0.774743	0.066752	0.145641
mmu-mir-539	0.619371	0.111698	0.937759	0.733798	NA
mmu-mir-541	1.79979	0.237166	0.818916	0.535724	0.707745
mmu-mir-542	72.4254	2.91114	0.253784	3.64837e-31	3.28353e-29
mmu-mir-547	0.429404	0.0398355	0.973436	0.893613	NA
mmu-mir-494	4.32821	0.190529	0.557011	0.609105	0.773466
mmu-mir-376c	4.52247	-0.786901	0.740818	0.0746723	0.158699
mmu-mir-487b	1.56237	0.0510469	0.852085	0.887169	0.942155
mmu-mir-369	1.1611	-0.161042	0.791155	0.670976	NA
mmu-mir-20b	933.505	0.194856	0.0982468	0.0448122	0.105097
mmu-mir-450a-2	16.8313	2.38906	0.456633	9.85917e-09	1.29066e-07
mmu-mir-503	74.9621	1.87685	0.240969	1.79569e-16	5.38706e-15
mmu-mir-291b	4.68262	-0.188833	0.817705	0.617205	0.780998
mmu-mir-302b	0.172395	-0.202757	1.00148	0.501039	NA
mmu-mir-302c	39.9832	-3.58743	0.687512	9.06143e-09	1.20819e-07
mmu-mir-302d	0.546016	-0.35632	1.04861	0.257556	NA
mmu-mir-1224	4.76542	0.0799366	0.723188	0.83345	0.902382
mmu-mir-1247	8.15967	-0.24992	0.541984	0.500842	0.679738
mmu-mir-301b	109.153	1.26921	0.366166	3.60319e-05	0.000190757
mmu-mir-675	4.21748	-1.24584	0.854001	0.014234	0.0400332
mmu-mir-744	508.348	-0.0662478	0.12906	0.600514	0.769342
mmu-mir-374b	1426.01	-0.0353398	0.128902	0.779728	0.866364
mmu-mir-216b	5.31087	-0.334509	0.798864	0.399412	0.579791
mmu-mir-592	0.590877	-0.36981	1.05364	0.242074	NA
mmu-mir-551b	0.934183	-0.168681	0.932139	0.619225	NA
mmu-mir-1249	5.68076	-1.43617	0.7938	0.0047534	0.0157717
mmu-mir-671	801.17	-0.230596	0.15677	0.129654	0.247615
mmu-mir-668	0.194993	0.0698249	0.976018	0.814763	NA
mmu-mir-1843a	167.195	-0.993008	0.214716	7.25062e-07	6.60816e-06
mmu-mir-665	0.789226	0.0437916	0.9278	0.893937	NA
mmu-mir-667	0.101047	0.000970327	0.974433	0.997384	NA
mmu-mir-770	2.03222	-1.05234	0.910528	0.0347876	0.085194
mmu-mir-762	0.345567	0.143784	0.984864	0.633414	NA
mmu-mir-802	0.110644	0.00805753	0.974362	0.97829	NA
mmu-mir-670	0.489212	-0.338935	1.04235	0.278745	NA
mmu-mir-1298	0.0737628	-0.034488	0.975407	0.90725	NA
mmu-mir-761	2.48384	-0.128207	0.884792	0.71757	0.833307
mmu-mir-764	0.28493	0.115051	0.980586	0.70133	NA
mmu-mir-3059	0.182281	0.060654	0.975451	0.838543	NA
mmu-mir-3058	1.67073	-0.298154	0.677957	0.446785	0.631995
mmu-mir-3099	0.488594	-0.0846488	0.946471	0.791609	NA
mmu-mir-3106	0.628117	-0.0545299	0.970598	0.856253	NA
mmu-mir-763	1.00073	-0.256985	0.833427	0.502523	NA
mmu-mir-669a-1	119.059	0.809941	0.173062	1.06035e-06	9.19818e-06
mmu-mir-666	0.501382	0.0583985	0.912404	0.862491	NA
mmu-mir-496a	1.35096	-0.762526	1.06102	0.0886407	0.181827
mmu-mir-673	6.36036	-1.20643	1.00444	0.023038	0.0598822
mmu-mir-760	4.25044	-0.164357	0.68082	0.668529	0.806266
mmu-mir-674	1200.61	-0.346234	0.152828	0.0197344	0.052238
mmu-mir-488	0.927507	-0.423571	1.04251	0.220756	NA
mmu-mir-677	191.675	0.250783	0.182588	0.152537	0.277339
mmu-mir-678	7.06437	-2.06831	1.26009	0.00213734	0.00761823
mmu-mir-497a	15.096	0.55088	0.541713	0.147422	0.270734
mmu-mir-423	965.214	-0.992576	0.113084	3.44111e-19	1.12618e-17
mmu-mir-679	0.607827	-0.162764	0.913112	0.639441	NA
mmu-mir-680-1	0.252858	-0.0810053	0.978744	0.785034	NA
mmu-mir-680-2	0.768957	0.380935	0.996059	0.287366	NA
mmu-mir-680-3	0.507947	-0.233082	1.00731	0.444774	NA
mmu-mir-681	6.19754	-1.78385	0.875166	0.00167964	0.0060771
mmu-mir-682	0.436353	-0.20204	0.975144	0.528817	NA
mmu-mir-449c	1.95053	-1.011	1.11987	0.0423387	0.0999471
mmu-mir-683-1	1.13805	-0.262452	0.939537	0.458229	NA
mmu-mir-686	1.16562	-0.27141	0.897035	0.464653	NA
mmu-mir-719	1.54627	-0.243195	0.892896	0.508173	0.680148
mmu-mir-687	16.237	-2.80201	0.678751	1.65833e-06	1.38837e-05
mmu-mir-688	0.797447	-0.361904	1.0276	0.276949	NA
mmu-mir-690	262.394	0.226019	0.171822	0.172705	0.304774
mmu-mir-691	0.993716	-0.090235	0.918393	0.788597	NA
mmu-mir-692-1	0.7688	0.0663379	0.928592	0.840359	NA
mmu-mir-692-2	0.651895	-0.190037	0.913045	0.588815	NA
mmu-mir-693	0.478354	0.225044	0.975217	0.490171	NA
mmu-mir-694	0.701266	0.264964	1.00363	0.403875	NA
mmu-mir-146b	304.046	0.397203	0.285515	0.122871	0.236542
mmu-mir-669b	42.6282	0.854896	0.26461	0.000368805	0.00149179
mmu-mir-669a-2	119.353	0.807411	0.171997	9.96867e-07	8.75298e-06
mmu-mir-669a-3	112.375	0.807004	0.182231	3.51207e-06	2.52869e-05
mmu-mir-467b	1039.89	0.872997	0.0882009	1.37238e-23	4.7053e-22
mmu-mir-669c	1943.45	0.443841	0.151786	0.00261958	0.0092456
mmu-mir-297b	54.5507	0.791869	0.245804	0.00046508	0.00186032
mmu-mir-499	0.49739	0.190506	0.994161	0.531117	NA
mmu-mir-696	4.83405	-0.216511	0.564789	0.563289	0.732072
mmu-mir-455	9.38382	-2.21448	0.660093	2.46743e-05	0.000135615
mmu-mir-491	26.8191	0.00296537	0.330435	0.991774	1
mmu-mir-697	3.43157	-0.851458	1.01348	0.0723784	0.155096
mmu-mir-698	4.09728	0.32289	1.03377	0.303463	0.474985
mmu-mir-700	97.1697	-0.686151	0.249951	0.00285468	0.00992933
mmu-mir-701	7.15546	0.0929262	0.483314	0.793579	0.876345
mmu-mir-702	1.24667	0.157928	0.876429	0.661361	0.801926
mmu-mir-703	17.3256	-0.786058	0.60694	0.0542132	0.123916
mmu-mir-704	0.86086	0.161794	0.930505	0.633343	NA
mmu-mir-705	1.03163	-0.297969	0.916508	0.420812	NA
mmu-mir-706	73.1829	-0.309144	0.275675	0.217249	0.365466
mmu-mir-708	0.7979	-0.393234	1.00131	0.273612	NA
mmu-mir-709	52.3901	-0.767485	0.227677	0.000296592	0.00122728
mmu-mir-711	1.06153	0.135699	0.83764	0.712966	NA
mmu-mir-712	51.873	0.00139519	0.285086	0.995677	1
mmu-mir-714	25.6529	-0.378977	0.321753	0.178856	0.312564
mmu-mir-500	158.602	-0.158218	0.161717	0.312578	0.48374
mmu-mir-501	376.942	-0.213511	0.119199	0.0684357	0.148863
mmu-mir-717	4.17733	-0.415967	0.671255	0.298226	0.469853
mmu-mir-450b	97.4189	2.19584	0.294468	5.66313e-15	1.45623e-13
mmu-mir-505	78.7299	0.34848	0.223655	0.0972627	0.196711
mmu-mir-718	1.71179	0.0736768	0.705678	0.846446	0.910973
mmu-mir-721	12.9944	-1.98297	0.827804	0.000536371	0.00212191
mmu-mir-652	21721.8	-0.203119	0.106013	0.0521346	0.119926
mmu-mir-676	0.109794	0.00744028	0.974371	0.979952	NA
mmu-mir-615	1.17191	-0.372174	0.94033	0.325673	NA
mmu-mir-741	0.313548	-0.258929	1.01648	0.396636	NA
mmu-mir-742	1.46843	0	0.962861	1	1
mmu-mir-181d	2509.13	0.473233	0.128496	0.000170258	0.000729675
mmu-mir-743b	0.284489	-0.053595	0.975544	0.856822	NA
mmu-mir-883a	1.46843	0	0.962861	1	1
mmu-mir-190b	17.6431	-0.58285	0.374677	0.0622279	0.137436
mmu-mir-874	74.4166	-0.513462	0.241268	0.0218666	0.0570433
mmu-mir-147	1.27587	-0.0171235	0.770784	0.96359	0.988298
mmu-mir-18b	23.2836	0.494536	0.315375	0.0747208	0.158699
mmu-mir-193b	26.9547	0.457701	0.332736	0.112779	0.221257
mmu-mir-297a-3	211.182	0.742223	0.173876	8.68225e-06	5.25313e-05
mmu-mir-297a-4	209.462	0.751973	0.178684	1.10455e-05	6.57252e-05
mmu-mir-297c	37.9793	0.640068	0.330296	0.0254269	0.0649197
mmu-mir-327	0.485325	-0.339419	1.04252	0.278136	NA
mmu-mir-343	0.509076	0.059239	0.941052	0.853878	NA
mmu-mir-421	138.742	0.343752	0.189916	0.0584247	0.131106
mmu-mir-453	2.02074	-0.256823	0.919545	0.476647	0.658706
mmu-mir-465b-1	0.310455	0.119339	0.981151	0.690974	NA
mmu-mir-465b-2	0.310455	0.119339	0.981151	0.690974	NA
mmu-mir-465c-1	0.230628	-0.242883	1.01199	0.424494	NA
mmu-mir-465c-2	0.230628	-0.242883	1.01199	0.424494	NA
mmu-mir-466b-1	240.911	0.627985	0.159357	4.63438e-05	0.000231719
mmu-mir-466b-2	235.797	0.610533	0.16136	9.09452e-05	0.000424738
mmu-mir-466b-3	206.174	0.642293	0.163083	4.54196e-05	0.000231719
mmu-mir-466c-1	289.545	0.641647	0.14399	4.68005e-06	3.1789e-05
mmu-mir-466e	235.049	0.614213	0.161155	8.08157e-05	0.000385346
mmu-mir-466f-1	259.939	0.544351	0.123147	6.60273e-06	4.28285e-05
mmu-mir-466f-2	276.869	0.60002	0.129945	2.36971e-06	1.77728e-05
mmu-mir-466f-3	269.752	0.592938	0.13536	7.29394e-06	4.57097e-05
mmu-mir-466g	78.4647	0.247191	0.200182	0.194601	0.333601
mmu-mir-466h	382.179	0.658638	0.133138	4.1137e-07	3.94915e-06
mmu-mir-467c	1288.88	0.537188	0.140399	8.74697e-05	0.00041433
mmu-mir-467d	1093.67	0.49096	0.122184	4.24115e-05	0.000221277
mmu-mir-493	9.41652	-2.2364	0.668434	2.5506e-05	0.000139124
mmu-mir-504	3.3593	-0.506359	0.719767	0.220319	0.368906
mmu-mir-568	0.562717	-0.334342	0.997261	0.329702	NA
mmu-mir-574	92.4698	-0.487725	0.223007	0.0198285	0.0522948
mmu-mir-590	0.102223	-0.034488	0.975407	0.90725	NA
mmu-mir-92b	12.47	-0.622852	0.437273	0.0697082	0.15072
mmu-mir-466d	195.511	0.530084	0.191434	0.0037154	0.0125004
mmu-mir-449b	9.19792	-2.90077	0.789316	7.65077e-06	4.72317e-05
mmu-mir-878	0.624914	-0.0776148	0.931972	0.813116	NA
mmu-mir-872	434.045	-0.0293796	0.147392	0.837881	0.905817
mmu-mir-208b	1.38342	-0.88812	1.18491	0.047525	0.110381
mmu-mir-877	133.122	-0.0528522	0.220452	0.799147	0.881089
mmu-mir-511	0.142213	-0.202757	1.00148	0.501039	NA
mmu-mir-598	69.4317	1.82517	0.300747	3.12802e-11	5.77481e-10
mmu-mir-653	0.822523	-0.268866	0.946539	0.445073	NA
mmu-mir-582	1.73498	-0.0276171	0.663379	0.941976	0.97388
mmu-mir-467e	934.072	0.628149	0.132273	1.18493e-06	1.01565e-05
mmu-mir-466l	4.51212	0.23503	0.63674	0.54121	0.710892
mmu-mir-669k	10.5439	0.631409	0.491035	0.083947	0.173683
mmu-mir-669g	4.6728	0.857301	1.01875	0.0709457	0.152632
mmu-mir-669d	306.662	0.838805	0.152179	1.22534e-08	1.5478e-07
mmu-mir-466i	108.838	-0.519419	0.204425	0.00736732	0.0230629
mmu-mir-1b	1.25846	-0.236974	0.751276	0.542055	0.710892
mmu-mir-1187	78.938	0.0063114	0.240327	0.977504	0.995478
mmu-mir-669j	5.26525	0.166478	0.53685	0.651343	0.800285
mmu-mir-669f	180.297	0.823269	0.189031	4.66978e-06	3.1789e-05
mmu-mir-669i	11.4683	0.56953	0.399017	0.079944	0.168303
mmu-mir-669h	66.1295	-0.648207	0.35869	0.032661	0.0802592
mmu-mir-1188	2.46258	-0.358462	0.742119	0.370563	0.546732
mmu-mir-466f-4	61.2545	0.461844	0.201394	0.0158047	0.0435993
mmu-mir-466k	61.0153	-0.358217	0.225049	0.0899782	0.183956
mmu-mir-467f	24.6877	-0.381296	0.291905	0.145551	0.26871
mmu-mir-1190	1.46232	-0.588481	0.904449	0.171514	0.303415
mmu-mir-466j	49.5282	0.279375	0.321159	0.321316	0.492229
mmu-mir-1191a	21.9601	0.220499	0.381354	0.485467	0.666426
mmu-mir-1192	2.62255	-0.226971	0.541691	0.54028	0.710892
mmu-mir-1193	0.772284	-0.123368	0.929444	0.712171	NA
mmu-mir-1194	2.87785	1.01371	0.915941	0.0403842	0.0966001
mmu-mir-669e	50.896	0.960022	0.258971	4.44729e-05	0.000228726
mmu-mir-467g	32.7364	0.107713	0.290505	0.680219	0.814698
mmu-mir-467h	4.31783	-0.0618182	0.481249	0.861534	0.922856
mmu-mir-1195	22.8698	0.200591	0.353599	0.505528	0.679738
mmu-mir-1198	535.596	-0.808576	0.140339	3.16707e-09	4.47115e-08
mmu-mir-1199	1.08824	-0.0430343	0.86091	0.904005	NA
mmu-mir-1905	2.01587	-0.562303	0.964319	0.178292	0.312564
mmu-mir-1895	10.2477	-0.103909	0.462937	0.766011	0.859078
mmu-mir-1903	15.9204	-1.69525	0.586863	0.000140223	0.000623214
mmu-mir-1899	0.109369	0.00713059	0.974375	0.980785	NA
mmu-mir-1900	850.73	-0.174091	0.239368	0.435005	0.620204
mmu-mir-1906-1	0.756144	-0.37899	0.998852	0.287075	NA
mmu-mir-1896	0.76365	-0.156071	0.894921	0.659206	NA
mmu-mir-1904	0.782646	-0.054755	0.963968	0.858002	NA
mmu-mir-1898	0.978953	0	0.974601	1	NA
mmu-mir-1907	1.09298	-0.465508	1.00379	0.221071	NA
mmu-mir-1894	1.48533	-0.0658552	0.711942	0.862454	0.922856
mmu-mir-1893	1.05745	-0.107519	0.918952	0.750341	NA
mmu-mir-1901	1.76137	-0.279255	0.809801	0.473042	0.654981
mmu-mir-1927	4.14038	0.0770979	0.530696	0.833168	0.902382
mmu-mir-1928	1048.04	-0.340709	0.40045	0.295363	0.468418
mmu-mir-1929	2.32627	1.03127	1.03313	0.0416098	0.0985496
mmu-mir-1930	5.07761	0.44851	0.710422	0.270313	0.433464
mmu-mir-1931	4.4099	0.247773	0.54786	0.50582	0.679738
mmu-mir-1932	0.207105	0.0765502	0.976514	0.797471	NA
mmu-mir-1933	1.17022	0.303419	0.751842	0.442303	NA
mmu-mir-1934	15.1081	-0.321695	0.383369	0.310536	0.483059
mmu-mir-1938	1.6856	-0.290775	0.819256	0.455493	0.638045
mmu-mir-1941	1.67291	-0.153966	0.748628	0.687236	0.817155
mmu-mir-1942	2.50298	-0.0183639	0.678155	0.961421	0.98748
mmu-mir-1943	4.14657	-0.681736	0.734567	0.113861	0.222643
mmu-mir-1945	3.69193	0.0406987	0.750942	0.914132	0.953877
mmu-mir-1306	315.319	-0.0180969	0.145559	0.898518	0.950268
mmu-mir-1946a	70.9057	0.0874521	0.29567	0.74133	0.845892
mmu-mir-1947	3.98517	-0.60562	0.745895	0.154887	0.278796
mmu-mir-1948	30.3921	-0.575801	0.347895	0.0528573	0.121201
mmu-mir-1949	6.88509	-0.150119	0.481447	0.672404	0.809584
mmu-mir-1950	1.3176	-0.107371	0.945786	0.73975	0.845429
mmu-mir-669l	146.084	0.268823	0.147252	0.0608822	0.135294
mmu-mir-669m-1	180.415	0.786957	0.183871	7.30086e-06	4.57097e-05
mmu-mir-669m-2	180.979	0.775958	0.185416	1.14557e-05	6.76072e-05
mmu-mir-669o	260.344	0.630962	0.150676	1.6083e-05	8.97656e-05
mmu-mir-1951	4.06121	0.0272376	0.712489	0.94277	0.97388
mmu-mir-1952	0.27172	-0.123966	0.984882	0.677352	NA
mmu-mir-1953	3.09013	0.311723	0.67506	0.427241	0.611557
mmu-mir-1954	34.9126	-0.634696	0.28659	0.0136396	0.0386634
mmu-mir-1955	17.6041	-0.81042	0.336825	0.00512014	0.0168333
mmu-mir-669n	1.14722	-0.118365	0.82551	0.749137	NA
mmu-mir-1956	1.40928	0.183417	0.698781	0.634021	0.789784
mmu-mir-1958	2.34361	-0.166779	0.904661	0.635181	0.789862
mmu-mir-1960	3.47878	-1.62854	1.13521	0.00698312	0.0219557
mmu-mir-1961	3.88724	0.0462612	0.659773	0.902984	0.950268
mmu-mir-1962	0.888333	-0.17388	0.890778	0.626909	NA
mmu-mir-1964	4.09454	-0.634663	0.652761	0.123445	0.237015
mmu-mir-1966	0.242711	0.0958676	0.97831	0.748576	NA
mmu-mir-1967	1.48078	-1.40601	1.30881	0.011586	0.0335016
mmu-mir-1968	0.764051	-0.0690416	0.882529	0.843859	NA
mmu-mir-1969	2.25358	0.442242	0.664696	0.270029	0.433464
mmu-mir-1946b	105.943	-0.305247	0.188308	0.0904052	0.183956
mmu-mir-1970	3.73832	0.135108	0.713292	0.724031	0.836761
mmu-mir-1971	0.821757	-0.31209	1.00575	0.345299	NA
mmu-mir-1983	321.911	0.135985	0.193897	0.462825	0.644972
mmu-mir-1839	959.012	-0.309989	0.132308	0.0166941	0.0458769
mmu-mir-1981	38.5235	0.617477	0.265587	0.010783	0.0318186
mmu-mir-1982	1.47925	-0.189005	0.863857	0.60752	0.773466
mmu-mir-683-2	1.13805	-0.262452	0.939537	0.458229	NA
mmu-mir-2136	0.258592	-0.254934	1.01534	0.403435	NA
mmu-mir-2137	3.95364	-0.290053	0.58861	0.446568	0.631995
mmu-mir-2139	0.723201	-0.308252	0.975466	0.375169	NA
mmu-mir-2183	1.91443	-0.164192	0.837341	0.658595	0.801926
mmu-mir-432	3.18215	-1.30975	1.23515	0.0169683	0.0464531
mmu-mir-599	0.876171	-0.412618	1.03974	0.229742	NA
mmu-mir-664	64.8225	-0.901625	0.239697	4.44745e-05	0.000228726
mmu-mir-2861	38.8858	-2.8516	0.532707	7.51407e-09	1.04041e-07
mmu-mir-3057	5.31478	0.042823	0.523184	0.906431	0.950268
mmu-mir-1251	0.207996	-0.234943	1.00982	0.438872	NA
mmu-mir-3060	10.1274	-0.178267	0.369137	0.564971	0.732935
mmu-mir-3061	8.90226	-2.58721	0.672365	4.61554e-06	3.1789e-05
mmu-mir-3062	3.59478	-0.911425	0.884112	0.0563911	0.128081
mmu-mir-3063	1.42677	-1.29766	1.18219	0.0186067	0.0498023
mmu-mir-3064	2.06249	-0.173978	0.64315	0.649126	0.798924
mmu-mir-3065	0.997612	0.0865542	0.909052	0.79945	NA
mmu-mir-3066	12.9534	0.035051	0.375486	0.910845	0.951826
mmu-mir-3067	0.894833	0.162781	0.884	0.649904	NA
mmu-mir-3068	104.296	-0.157524	0.185181	0.375135	0.551219
mmu-mir-3069	6.39966	-0.117439	0.459909	0.73595	0.844128
mmu-mir-3070-1	0.846642	-0.428186	1.07693	0.184073	NA
mmu-mir-3070-2	0.846642	-0.428186	1.07693	0.184073	NA
mmu-mir-3071	1.18556	-0.482133	0.984642	0.219062	0.367657
mmu-mir-3072	2.81178	-0.649558	0.804056	0.137162	0.257851
mmu-mir-3073a	2.93686	0	0.901411	1	1
mmu-mir-3074-1	41527.1	-0.723082	0.098573	1.06914e-13	2.33267e-12
mmu-mir-3075	1.78374	0.0926126	0.745017	0.807169	0.883822
mmu-mir-3076	2.68626	-0.166115	0.680301	0.665255	0.805015
mmu-mir-3077	0.138664	-0.202757	1.00148	0.501039	NA
mmu-mir-3078	0.686025	-0.175701	0.911399	0.615707	NA
mmu-mir-3079	21.4529	-0.57534	0.3628	0.0600979	0.134381
mmu-mir-3080	1.58102	0.599824	0.950163	0.161372	0.289744
mmu-mir-3081	1.78203	-2.33109	1.33669	0.00100832	0.00378698
mmu-mir-3082	9.63823	0.137431	0.498475	0.702225	0.823456
mmu-mir-3084-1	15.7457	-0.388146	0.350074	0.194437	0.333601
mmu-mir-3085	0.145825	0.0357945	0.974469	0.904018	NA
mmu-mir-3086	1.97511	1.15636	1.07097	0.028508	0.0714121
mmu-mir-466m	148.716	0.77616	0.180623	6.97286e-06	4.44288e-05
mmu-mir-669d-2	304.187	0.841653	0.155545	2.14066e-08	2.61233e-07
mmu-mir-466o	11.92	0.925281	0.483393	0.0115832	0.0335016
mmu-mir-467a-2	1063.85	0.87277	0.087447	5.98714e-24	2.36203e-22
mmu-mir-669a-4	117.238	0.782982	0.17151	1.98878e-06	1.50729e-05
mmu-mir-669a-5	117.238	0.782982	0.17151	1.98878e-06	1.50729e-05
mmu-mir-467a-3	1064	0.873047	0.0875553	6.5612e-24	2.36203e-22
mmu-mir-466c-2	289.545	0.641647	0.14399	4.68005e-06	3.1789e-05
mmu-mir-669a-6	117.238	0.782982	0.17151	1.98878e-06	1.50729e-05
mmu-mir-467a-4	1063.85	0.87277	0.087447	5.98714e-24	2.36203e-22
mmu-mir-466b-4	241.255	0.621745	0.160209	6.00593e-05	0.000294168
mmu-mir-669a-7	117.238	0.782982	0.17151	1.98878e-06	1.50729e-05
mmu-mir-467a-5	1063.85	0.87277	0.087447	5.98714e-24	2.36203e-22
mmu-mir-466b-5	240.911	0.627985	0.159357	4.63438e-05	0.000231719
mmu-mir-669p-1	110.749	0.787227	0.182021	5.96373e-06	3.93935e-05
mmu-mir-467a-6	1064	0.873047	0.0875553	6.5612e-24	2.36203e-22
mmu-mir-669a-8	117.238	0.782982	0.17151	1.98878e-06	1.50729e-05
mmu-mir-466b-6	241.255	0.621745	0.160209	6.00593e-05	0.000294168
mmu-mir-669a-9	117.238	0.782982	0.17151	1.98878e-06	1.50729e-05
mmu-mir-467a-7	1063.85	0.87277	0.087447	5.98714e-24	2.36203e-22
mmu-mir-466b-7	240.911	0.627985	0.159357	4.63438e-05	0.000231719
mmu-mir-669p-2	110.749	0.787227	0.182021	5.96373e-06	3.93935e-05
mmu-mir-467a-8	1063.85	0.87277	0.087447	5.98714e-24	2.36203e-22
mmu-mir-669a-10	117.238	0.782982	0.17151	1.98878e-06	1.50729e-05
mmu-mir-467a-9	1063.85	0.87277	0.087447	5.98714e-24	2.36203e-22
mmu-mir-669a-11	117.238	0.782982	0.17151	1.98878e-06	1.50729e-05
mmu-mir-467a-10	1064	0.873047	0.0875553	6.5612e-24	2.36203e-22
mmu-mir-669a-12	117.238	0.782982	0.17151	1.98878e-06	1.50729e-05
mmu-mir-466p	234.365	0.557529	0.164292	0.000443731	0.00178484
mmu-mir-466n	16.0654	0.41683	0.360011	0.171396	0.303415
mmu-mir-3087	5.57598	-0.210489	0.439493	0.537787	0.70917
mmu-mir-3088	0.996439	-0.313072	1.0306	0.316719	NA
mmu-mir-3089	1.16095	0.00923983	0.877425	0.978968	NA
mmu-mir-3090	1.26135	0.0994749	0.916613	0.76869	0.859502
mmu-mir-3091	8.63181	-0.33953	0.529801	0.359934	0.533235
mmu-mir-3092	10.7407	-1.29137	0.752676	0.00760139	0.0236926
mmu-mir-3093	3.81901	-1.02919	0.964925	0.0403786	0.0966001
mmu-mir-3094	4.00467	0.0319082	0.487758	0.928599	0.966173
mmu-mir-3097	2.86581	-0.173848	0.602393	0.646098	0.798567
mmu-mir-3098	3.58252	-0.287634	0.551965	0.442281	0.629332
mmu-mir-3100	0.0634145	-0.034488	0.975407	0.90725	NA
mmu-mir-3101	1.80299	-0.294612	0.687352	0.452645	0.636532
mmu-mir-344g	0.176577	-0.0409668	0.975541	0.890012	NA
mmu-mir-3102	6.08762	-0.570025	0.673616	0.166159	0.297598
mmu-mir-3103	1.47433	0.224164	0.863786	0.547517	0.715356
mmu-mir-3105	0.153335	0.0106921	0.974333	0.971199	NA
mmu-mir-486b	642.094	-1.93673	0.313969	2.02586e-11	3.83848e-10
mmu-mir-3074-2	41442.3	-0.724099	0.0985818	9.92443e-14	2.30503e-12
mmu-mir-3108	0.898369	0.165043	0.988748	0.585545	NA
mmu-mir-3109	0.925185	-0.613753	1.12023	0.101402	NA
mmu-mir-3110	0.679305	-0.0913084	0.889841	0.793742	NA
mmu-mir-374c	1391.96	-0.0396907	0.13126	0.757555	0.856098
mmu-mir-3112	2.18426	-0.164726	0.746693	0.667317	0.806155
mmu-mir-3113	0.640408	-0.173354	0.986963	0.570875	NA
mmu-mir-466b-8	235.209	0.611404	0.161613	9.09837e-05	0.000424738
mmu-mir-3470a	64.6102	-0.170905	0.252105	0.463242	0.644972
mmu-mir-3470b	159.011	-0.474825	0.168234	0.00345052	0.0117187
mmu-mir-3471-1	1.89403	0.25776	0.619454	0.501995	0.679738
mmu-mir-3471-2	2.94998	0.139712	0.575499	0.708933	0.828524
mmu-mir-3473a	9.66401	0.492945	0.533366	0.189999	0.328844
mmu-mir-3474	4.1	-0.778704	0.63788	0.0617034	0.136697
mmu-mir-1906-2	0.756144	-0.37899	0.998852	0.287075	NA
mmu-mir-3960	12.8596	-1.98546	0.524583	4.59773e-06	3.1789e-05
mmu-mir-28c	6.73527	-0.299424	0.50574	0.410444	0.593413
mmu-mir-3962	4.93164	-2.32543	1.36172	0.00100986	0.00378698
mmu-mir-3963	7.97456	-0.305258	0.5265	0.40834	0.59156
mmu-mir-3964	10.4999	-0.931377	0.578185	0.0213302	0.0558463
mmu-mir-1843b	145.172	-0.942467	0.232481	1.15959e-05	6.78785e-05
mmu-mir-3965	1.08945	-0.376368	0.867242	0.342301	NA
mmu-mir-378b	12.7287	-0.398625	0.371948	0.200375	0.34146
mmu-mir-101c	0.446029	-0.0957827	0.914558	0.777457	NA
mmu-mir-3966	0.179233	0.0587723	0.97535	0.843449	NA
mmu-mir-3968	44.6886	-0.554566	0.223635	0.00817948	0.0251676
mmu-mir-3969	26.5569	-1.39217	0.299578	1.36414e-07	1.42345e-06
mmu-mir-28b	2.17152	-1.03933	1.18548	0.0351404	0.0857084
mmu-mir-3970	2.4546	0.448423	0.689795	0.267762	0.433464
mmu-mir-3971	5.77977	-2.30294	0.93529	0.000343932	0.00141503
mmu-mir-3473b	4.2271	0.696035	0.676797	0.0984631	0.198581
mmu-mir-5046	2.68751	-0.482557	0.877782	0.243288	0.400842
mmu-mir-5098	47.385	-0.473819	0.284707	0.0648793	0.141985
mmu-mir-5099	2287.37	-0.0954115	0.131369	0.458401	0.640871
mmu-mir-5100	303.351	-0.000444033	0.219015	0.998285	1
mmu-mir-5101	0.569249	-0.125879	0.90872	0.714935	NA
mmu-mir-5103	9761.11	-0.5235	0.35274	0.0813991	0.169385
mmu-mir-5104	9.20011	-0.297359	0.452145	0.391318	0.569189
mmu-mir-5106	5.39675	-1.73505	0.770512	0.00100035	0.00378698
mmu-mir-3473c	28.7824	0.147415	0.360291	0.628861	0.787638
mmu-mir-5107	11.5172	-2.32634	1.13412	0.000786492	0.00304448
mmu-mir-5108	11.4795	-2.90895	0.843479	1.51292e-05	8.51017e-05
mmu-mir-5110	0.730203	-0.35324	1.04651	0.262434	NA
mmu-mir-5112	164.418	-0.937582	0.420591	0.00533388	0.0173773
mmu-mir-5113	173.306	-0.549607	0.163336	0.000498932	0.0019847
mmu-mir-5114	38.7793	0.298992	0.291402	0.253405	0.414662
mmu-mir-5116	34.1018	-0.356918	0.243276	0.114105	0.222643
mmu-mir-5118	1.21187	-0.255597	0.809641	0.508234	0.680148
mmu-mir-5119	4.75519	-1.06035	0.943928	0.0354184	0.0858628
mmu-mir-5120	0.908902	0.041573	0.955229	0.89381	NA
mmu-mir-5121	6.6182	-0.756757	0.611398	0.0638093	0.140497
mmu-mir-5122	8.31223	-0.521747	0.491441	0.151328	0.276539
mmu-mir-466q	421.173	-0.658203	0.194107	0.000365688	0.00148755
mmu-mir-3473d	63.0857	-0.522419	0.266828	0.0319139	0.0789622
mmu-mir-5123	20.0501	0.142109	0.446256	0.679295	0.814698
mmu-mir-5124a	39.7205	-3.13295	0.857309	6.71476e-06	4.31663e-05
mmu-mir-5125	7.16741	-0.0816683	0.449178	0.812626	0.883822
mmu-mir-3572	7.06735	-1.36139	0.553312	0.000902974	0.00347669
mmu-mir-5126	2.70253	-0.170816	0.642475	0.654936	0.801456
mmu-mir-5127	1.21581	-0.312261	0.951724	0.385693	0.562769
mmu-mir-5128	10.0374	-0.142492	0.534894	0.698301	0.82019
mmu-mir-5129	0.327768	-0.173657	0.993627	0.563505	NA
mmu-mir-5130	9.75674	0.0190557	0.4553	0.95614	0.984865
mmu-mir-5131	3.03381	0.0451034	0.621983	0.904892	0.950268
mmu-mir-5132	10.4545	-0.0121492	0.443817	0.971707	0.993194
mmu-mir-5133	5.98839	-0.151117	0.623388	0.690843	0.817155
mmu-mir-5134	10.5327	-0.51118	0.454677	0.144	0.266529
mmu-mir-5135	3.63552	-1.36099	1.01845	0.0138939	0.0392298
mmu-mir-5136	1.60346	-0.118741	0.736182	0.755374	0.856098
mmu-mir-3544	1.18289	0.155955	0.783647	0.681178	0.814698
mmu-mir-5615-1	1.62171	-0.170611	0.748831	0.656426	0.801456
mmu-mir-5615-2	1.62171	-0.170611	0.748831	0.656426	0.801456
mmu-mir-1231	0.662321	-0.46356	1.07001	0.176982	NA
mmu-mir-5619	5.81318	-0.186145	0.510953	0.608217	0.773466
mmu-mir-5620	7.05443	-0.161949	0.423647	0.629017	0.787638
mmu-mir-5621	0.110644	0.00805753	0.974362	0.97829	NA
mmu-mir-5622	0.0737628	-0.034488	0.975407	0.90725	NA
mmu-mir-5623	0.453085	0.128062	0.959249	0.686647	NA
mmu-mir-3073b	2.93686	0	0.901411	1	1
mmu-mir-5624	0.992313	-0.433766	0.970935	0.258453	NA
mmu-mir-5625	1.25101	-0.86329	1.09822	0.0640622	0.140624
mmu-mir-5626	0.244216	-0.202757	1.00148	0.501039	NA
mmu-mir-5627	0.816233	0.00340546	0.919848	0.99181	NA
mmu-mir-344i	1.56039	-0.227049	0.949896	0.50581	0.679738
mmu-mir-5709	0.415993	-0.316896	1.03469	0.307836	NA
mmu-mir-5710	6.0113	-1.34796	1.07158	0.0156373	0.0434705
mmu-mir-3084-2	15.7457	-0.388146	0.350074	0.194437	0.333601
mmu-mir-6236	2072.75	-2.01251	0.46265	4.1746e-07	3.95489e-06
mmu-mir-6238	18.6566	-1.02737	0.597821	0.013373	0.0380575
mmu-mir-6239	14.1811	-0.726668	0.485625	0.0463268	0.107946
mmu-mir-6240	1361.72	-1.56472	0.340835	1.25251e-07	1.34598e-06
mmu-mir-6244	0.586362	-0.00108284	0.974458	0.997081	NA
mmu-mir-195b	3.14827	-2.02574	1.2936	0.00243392	0.00863261
mmu-mir-6335	1.46843	0	0.962861	1	1
mmu-mir-133c	0.0737628	-0.034488	0.975407	0.90725	NA
mmu-mir-6337	0.61757	-0.231924	0.927469	0.510978	NA
mmu-mir-6338	7.55757	-1.59431	1.19208	0.00810159	0.025035
mmu-mir-6339	1.80997	-0.527319	0.886671	0.210048	0.356686
mmu-mir-6340	16.0516	-4.07747	0.706706	2.22566e-10	3.56106e-09
mmu-mir-6341	1.60753	0.0137867	0.882415	0.968458	0.991878
mmu-mir-6343	0.439236	-0.208324	1.00118	0.491839	NA
mmu-mir-6344	1.15406	-0.719771	1.07484	0.0961472	NA
mmu-mir-6345	5.46628	-1.59671	0.944468	0.00485456	0.0160334
mmu-mir-6348	1.4743	-0.067837	0.873687	0.847889	0.911164
mmu-mir-6349	3.52685	-0.13549	0.701095	0.723364	0.836761
mmu-mir-6351	0.495388	-0.139259	0.962111	0.660728	NA
mmu-mir-6352	1.62066	-1.09649	1.2183	0.0285005	0.0714121
mmu-mir-6353	1.33606	-0.218118	0.936628	0.528465	0.700727
mmu-mir-6354	0.598651	-0.206644	0.996111	0.500441	NA
mmu-mir-6355	1.79205	-0.0819687	0.93648	0.801547	0.881089
mmu-mir-6356	0.220863	0.0838297	0.977127	0.778905	NA
mmu-mir-6357	2.47518	-0.9468	1.20766	0.0391433	0.0944331
mmu-mir-6358	0.397009	-0.136765	0.985584	0.648038	NA
mmu-mir-6359	0.80548	-0.359128	0.946807	0.336061	NA
mmu-mir-6361	0.803166	-0.306799	0.972757	0.37883	NA
mmu-mir-6362	0.382055	-0.0643077	0.975461	0.829134	NA
mmu-mir-6364	5.26605	0.326301	0.751424	0.411388	0.593586
mmu-mir-6365	1.84913	-0.568677	1.03793	0.153967	0.277834
mmu-mir-6366	0.484592	0.0599532	0.946054	0.850736	NA
mmu-mir-6367	7.93012	0.387882	0.583561	0.312884	0.48374
mmu-mir-6368	2.85245	-0.161263	0.870129	0.656748	0.801456
mmu-mir-6369	0.513849	-0.134489	0.983878	0.654547	NA
mmu-mir-6370	0.511896	-0.0803512	0.978657	0.786726	NA
mmu-mir-6372	0.960788	-0.0534776	0.91608	0.873204	NA
mmu-mir-6373	2.37819	-0.868151	1.14101	0.0574906	0.130167
mmu-mir-6375	0.586364	-0.316773	1.03358	0.309383	NA
mmu-mir-6376	0.357986	-0.0341765	0.973894	0.908455	NA
mmu-mir-21b	0.258592	-0.254934	1.01534	0.403435	NA
mmu-mir-6377	3.56262	-0.935888	1.05586	0.0551755	0.125716
mmu-let-7j	193.931	0.252965	0.149119	0.0813648	0.169385
mmu-mir-6378	2.15894	0.149304	0.786396	0.693446	0.817155
mmu-mir-6379	2.50734	-0.107221	0.742708	0.777942	0.866364
mmu-mir-6380	1.43108	-0.229604	0.840683	0.544035	0.712191
mmu-mir-6381	1.59305	-0.831862	1.08514	0.0710163	0.152632
mmu-mir-6383	1.60165	-0.23039	0.805731	0.54844	0.715356
mmu-mir-6385	1.10696	0.0361277	0.912122	0.914446	NA
mmu-mir-6386	0.258592	-0.254934	1.01534	0.403435	NA
mmu-mir-6387	4.79267	-1.26526	1.08258	0.0204798	0.0538154
mmu-mir-6388	4.65196	-1.75196	1.29419	0.00514577	0.0168407
mmu-mir-5124b	1.59525	-0.446438	0.854192	0.27556	0.440896
mmu-mir-6389	0.691612	-0.141217	0.907958	0.683856	NA
mmu-mir-378c	533.761	-0.688932	0.163669	1.28835e-05	7.4209e-05
mmu-mir-6390	0.487003	-0.338321	1.04214	0.27952	NA
mmu-mir-6391	0.688547	-0.238323	0.920207	0.50447	NA
mmu-mir-6392	1.4696	-0.323809	0.922342	0.386122	0.562769
mmu-mir-6393	0.749793	-0.240378	1.00782	0.433298	NA
mmu-mir-6394	4.40855	-0.992529	0.982706	0.0462665	0.107946
mmu-mir-6396	0.537285	-0.189335	0.995412	0.531902	NA
mmu-mir-21c	0.153335	0.0106921	0.974333	0.971199	NA
mmu-mir-6397	0.812819	-0.420694	1.07382	0.190747	NA
mmu-mir-6398	2.37529	-0.966347	1.00278	0.0507586	0.117135
mmu-mir-6399	0.207996	-0.234943	1.00982	0.438872	NA
mmu-mir-6400	0.223521	-0.0790108	0.978812	0.790013	NA
mmu-mir-6401	2.92765	-0.361394	0.877646	0.356598	0.529382
mmu-mir-6402	0.0634145	-0.034488	0.975407	0.90725	NA
mmu-mir-6403	3.18703	-0.397499	0.735272	0.325098	0.493787
mmu-mir-6404	6.31641	-1.66635	1.06751	0.00549011	0.0176468
mmu-mir-6405	0.825143	-0.074651	0.959648	0.810142	NA
mmu-mir-6406	1.04154	-0.248009	0.812913	0.519509	NA
mmu-mir-6407	0.208437	-0.0352099	0.975131	0.9054	NA
mmu-mir-6408	0.257745	0.102817	0.979088	0.731294	NA
mmu-mir-6409	0.640424	-0.376003	1.056	0.23524	NA
mmu-mir-6410	0.172395	-0.202757	1.00148	0.501039	NA
mmu-mir-6411	0.564742	0.21113	0.99912	0.489476	NA
mmu-mir-6412	7.94757	-0.0298168	0.520643	0.934672	0.970908
mmu-mir-6413	8.95125	-0.569245	0.610444	0.153493	0.277675
mmu-mir-378d	238.4	-0.687203	0.187703	0.000124591	0.000564187
mmu-mir-6414	1.23161	-0.136815	0.869417	0.704273	0.824515
mmu-mir-6416	0.988506	0.0208047	0.870159	0.953032	NA
mmu-mir-6417	0.678709	0.174603	0.986211	0.56918	NA
mmu-mir-6418	1.03311	-0.170221	0.884232	0.635849	NA
mmu-mir-6419	4.56509	-1.15493	1.1968	0.0262864	0.0668771
mmu-mir-6420	2.77333	-1.46357	1.24004	0.0114627	0.0334135
mmu-mir-451b	165.101	-3.24089	0.311166	3.13223e-26	2.25521e-24
mmu-mir-30f	2091.42	-0.115431	0.0995831	0.240814	0.397675
mmu-mir-6481	4.20089	0.512235	0.817448	0.222899	0.37236
mmu-mir-6516	30.9476	-0.592978	0.322375	0.0352357	0.0857084
mmu-let-7k	12.9659	-2.80046	0.6107	2.68294e-07	2.64619e-06
mmu-mir-6537	3.59393	-0.592844	0.814256	0.168764	0.301515
mmu-mir-6538	6.9863	-0.388161	0.684687	0.330923	0.499506
mmu-mir-6539	0.142514	0.0335986	0.974422	0.909861	NA
mmu-mir-6540	1.76469	0.176306	0.911192	0.614671	0.779161
mmu-mir-3473e	3.35419	-0.398602	0.644397	0.313087	0.48374
mmu-mir-6541	2.482	-0.398133	0.741647	0.324784	0.493787
mmu-mir-6896	2.88504	-0.405793	0.852848	0.313963	0.484055
mmu-mir-6897	0.840086	-0.311711	0.972049	0.373549	NA
mmu-mir-6898	1.78025	0.120749	0.732003	0.751558	0.853505
mmu-mir-6900	1.78827	0.174615	0.881688	0.628495	0.787638
mmu-mir-6901	0.16371	0.0490402	0.974909	0.868959	NA
mmu-mir-6902	0.16371	0.0490402	0.974909	0.868959	NA
mmu-mir-6903	1.14242	0.0644612	0.911598	0.848711	NA
mmu-mir-6904	1.7891	0.0291524	0.706083	0.938784	0.972553
mmu-mir-6905	2.26133	-0.191758	0.852021	0.605548	0.773041
mmu-mir-6906	0.543296	0.203482	0.997223	0.504656	NA
mmu-mir-6907	0.647485	-0.154028	0.861244	0.672728	NA
mmu-mir-6908	0.93525	0.210313	0.974934	0.514746	NA
mmu-mir-6909	0.182281	0.060654	0.975451	0.838543	NA
mmu-mir-6910	0.574508	-0.245213	0.969466	0.463589	NA
mmu-mir-6911	0.651333	-0.641863	1.06842	0.118134	NA
mmu-mir-6912	1.65528	-0.280276	0.855157	0.464022	0.644972
mmu-mir-6913	0.978953	0	0.974601	1	NA
mmu-mir-6914	1.01344	-0.287563	0.792031	0.462878	NA
mmu-mir-6915	1.24985	-0.789996	1.06125	0.0823833	0.170939
mmu-mir-6916	7.7624	-0.161321	0.45062	0.640425	0.793642
mmu-mir-6917	0.51719	-0.249186	0.977373	0.451263	NA
mmu-mir-6918	3.4379	-0.873072	0.804607	0.0584516	0.131106
mmu-mir-6919	1.52511	-0.0454015	0.819212	0.901749	0.950268
mmu-mir-6920	0.233122	0.0879562	0.977509	0.768455	NA
mmu-mir-6921	0.376031	-0.0680608	0.975904	0.819318	NA
mmu-mir-6922	0.293153	-0.211629	1.00296	0.484169	NA
mmu-mir-6923	0.145825	0.0357945	0.974469	0.904018	NA
mmu-mir-6924	3.22086	-0.257401	0.575794	0.495609	0.675831
mmu-mir-6925	1.95125	-0.433336	0.761493	0.28931	0.460848
mmu-mir-6926	4.43414	-2.12134	1.30724	0.00185541	0.00667946
mmu-mir-6927	1.9706	-0.141898	0.74112	0.710366	0.828524
mmu-mir-6930	0.132747	-0.0790108	0.978812	0.790013	NA
mmu-mir-6931	0.325729	-0.07839	0.978402	0.791808	NA
mmu-mir-6932	4.62763	-1.96119	0.942021	0.00123175	0.004548
mmu-mir-6933	8.19553	-2.50678	0.715451	1.50873e-05	8.51017e-05
mmu-mir-6934	0.668413	-0.0664014	0.894569	0.847651	NA
mmu-mir-6935	2.72392	0.56584	0.795219	0.184343	0.321373
mmu-mir-6936	4.15781	-0.935741	0.604514	0.0237897	0.0609558
mmu-mir-6937	1.1176	-0.434735	1.07563	0.182927	NA
mmu-mir-6938	0.341102	-0.0901445	0.97993	0.761557	NA
mmu-mir-6939	2.72858	-0.377745	0.916166	0.328892	0.497483
mmu-mir-6940	0.702441	-0.213167	0.953495	0.526274	NA
mmu-mir-6942	0.766835	0.128296	0.960168	0.685568	NA
mmu-mir-6943	3.73952	-0.461422	0.674984	0.253134	0.414662
mmu-mir-6944	0.55514	-0.128957	0.946606	0.691988	NA
mmu-mir-6945	3.68576	-0.798937	0.831283	0.0807612	0.169035
mmu-mir-6946	6.86126	-0.463703	0.480265	0.196229	0.335594
mmu-mir-6948	1.521	0.0201379	0.738213	0.957526	0.984884
mmu-mir-6949	0.232841	0.0106921	0.974333	0.971199	NA
mmu-mir-6951	1.85893	0.0954862	0.636727	0.80127	0.881089
mmu-mir-6952	1.37612	0.749822	0.944813	0.101215	0.20243
mmu-mir-6954	0.362088	-0.294682	1.02739	0.339675	NA
mmu-mir-6956	0.517472	-0.149419	0.956468	0.64324	NA
mmu-mir-6957	4.10516	0.308217	0.600377	0.421824	0.606214
mmu-mir-6958	1.18856	0.189427	0.923979	0.584837	0.753279
mmu-mir-6959	1.04795	-0.0950879	0.743745	0.802216	NA
mmu-mir-6960	9.64716	-0.12253	0.517649	0.736267	0.844128
mmu-mir-6961	3.26662	-0.29378	0.667939	0.452239	0.636532
mmu-mir-6962	0.436124	-0.0804347	0.976503	0.787726	NA
mmu-mir-6963	6.7484	-0.971909	1.26454	0.0276924	0.0702062
mmu-mir-6964	0.696255	0.0178321	0.96956	0.952612	NA
mmu-mir-6965	0.240947	0.0950222	0.97822	0.75069	NA
mmu-mir-3547	5.24044	-1.17517	0.854056	0.0190681	0.0506608
mmu-mir-6966	1.16804	-0.106177	0.953735	0.73854	NA
mmu-mir-6967-1	6.58825	0.0800979	0.429787	0.812371	0.883822
mmu-mir-6968	0.765339	0.191183	0.912219	0.587125	NA
mmu-mir-6970	1.12447	0.513694	0.870999	0.220629	NA
mmu-mir-6971	3.01288	-0.47387	1.09659	0.147776	0.270734
mmu-mir-6972	0.317365	-0.112221	0.982358	0.706605	NA
mmu-mir-6973a	1.3552	0.271037	0.777138	0.487985	0.666697
mmu-mir-6974	0.277173	-0.154748	0.99007	0.605297	NA
mmu-mir-6975	0.388069	0.152646	0.986411	0.613201	NA
mmu-mir-6976	1.48189	0.0538104	0.725629	0.887196	0.942155
mmu-mir-6978	2.07066	-0.552053	0.95328	0.186014	0.322935
mmu-mir-6979	0.849174	-0.114211	0.965872	0.713374	NA
mmu-mir-6981	5.58979	-0.765534	0.848197	0.0927843	0.188182
mmu-mir-6984	0.419824	0.166331	0.989003	0.582715	NA
mmu-mir-6985	0.845544	-0.482179	1.06857	0.170883	NA
mmu-mir-6986	0.851615	-0.00876489	0.802145	0.981124	NA
mmu-mir-6987	4.5116	-1.75388	1.0229	0.00361614	0.0122236
mmu-mir-6988	9.30136	-0.490187	0.767746	0.238264	0.395276
mmu-mir-6989	1.31549	-0.0972007	0.814724	0.793279	0.876345
mmu-mir-6990	2.92364	-0.11497	0.637057	0.762165	0.856098
mmu-mir-6992	2.93628	-0.614727	0.766638	0.152065	0.277183
mmu-mir-6993	0.458599	0.0288198	0.947974	0.927277	NA
mmu-mir-6994	9.0224	0.111811	0.461927	0.748598	0.851486
mmu-mir-6995	2.39049	-0.180549	0.689402	0.639038	0.793289
mmu-mir-6996	1.18495	0.253825	0.815921	0.510111	0.680148
mmu-mir-6997	0.1714	0.050923	0.974989	0.864005	NA
mmu-mir-6998	0.558627	0.0765638	0.857335	0.83131	NA
mmu-mir-6999	0.765597	-0.172379	0.938693	0.608644	NA
mmu-mir-7000	0.138664	-0.202757	1.00148	0.501039	NA
mmu-mir-7001	0.183927	-0.202757	1.00148	0.501039	NA
mmu-mir-7002	2.68022	-0.0572949	0.660796	0.880067	0.94013
mmu-mir-7003	48.2415	-0.552297	0.246448	0.0153694	0.0430583
mmu-mir-7004	0.966073	-0.46663	1.09066	0.155941	NA
mmu-mir-7006	0.87688	-0.380689	1.0347	0.255659	NA
mmu-mir-7007	1.7656	-0.49744	0.886038	0.231168	0.384545
mmu-mir-7009	0.816388	-0.291187	0.96513	0.403334	NA
mmu-mir-7010	0.349496	0.06679	0.974789	0.823087	NA
mmu-mir-7011	1.76116	-0.828843	0.949748	0.0783508	0.165433
mmu-mir-7012	0.923776	-0.439663	0.929911	0.268104	NA
mmu-mir-7013	0.88729	0.199983	0.83457	0.594827	NA
mmu-mir-7014	0.37264	-0.0624765	0.959091	0.840327	NA
mmu-mir-7015	1.12974	0.141861	0.88228	0.690913	NA
mmu-mir-7016	0.885164	-0.300942	0.963842	0.39201	NA
mmu-mir-7017	0.301313	-0.156664	0.990424	0.600967	NA
mmu-mir-7018	3.41439	-0.399019	0.821017	0.32378	0.493787
mmu-mir-7019	0.590946	-0.260482	1.01485	0.39666	NA
mmu-mir-7020	0.556331	0.122443	0.901345	0.724524	NA
mmu-mir-7021	3.72675	0.402481	0.604635	0.300827	0.471885
mmu-mir-7023	0.228411	-0.242786	1.01197	0.424668	NA
mmu-mir-7024	2.32804	0.360649	0.810753	0.366864	0.542386
mmu-mir-7025	1.82346	-0.847369	1.13746	0.0607543	0.135294
mmu-mir-7026	3.01772	0.436106	0.669806	0.277017	0.442245
mmu-mir-7028	3.01208	-1.03368	1.08814	0.0408948	0.0974976
mmu-mir-7029	0.18563	0.0596607	0.975397	0.841132	NA
mmu-mir-7030	0.987186	0.0716522	0.890317	0.836722	NA
mmu-mir-7031	1.44982	-0.165302	0.805033	0.661516	0.801926
mmu-mir-7032	0.872555	-0.164758	0.886162	0.645489	NA
mmu-mir-7033	0.275268	0.112424	0.979627	0.708172	NA
mmu-mir-7034	306.143	0.118948	0.186592	0.506027	0.679738
mmu-mir-7035	14.0925	-0.527216	0.464197	0.136141	0.2566
mmu-mir-7036a	0.656199	0.0580091	0.957456	0.851989	NA
mmu-mir-7037	3.29832	-0.452099	0.889851	0.266336	0.432872
mmu-mir-7038	0.211365	0.0787803	0.976693	0.791766	NA
mmu-mir-7039	0.699779	-0.126668	0.938541	0.700987	NA
mmu-mir-7040	0.668054	-0.313464	1.01774	0.331457	NA
mmu-mir-7041	0.0737628	-0.034488	0.975407	0.90725	NA
mmu-mir-7042	2.25237	-0.131947	0.665905	0.729756	0.840679
mmu-mir-7044	4.90126	-0.518372	0.766271	0.215704	0.363716
mmu-mir-7045	0.485764	0.0479364	0.972734	0.872588	NA
mmu-mir-7048	1.01356	-0.765359	1.10079	0.0808216	NA
mmu-mir-7049	28.2955	-2.04975	0.711897	0.000121821	0.000555133
mmu-mir-7050	1.0429	-0.108403	0.923422	0.746811	NA
mmu-mir-7051	2.39732	-0.430202	0.829308	0.292245	0.464495
mmu-mir-7052	0.936425	-0.0606539	0.815473	0.869449	NA
mmu-mir-7053	1.05757	0.172346	0.896411	0.627794	NA
mmu-mir-7056	0.897206	-0.00614445	0.922012	0.985172	NA
mmu-mir-7058	9.17825	-2.03279	0.624375	3.44445e-05	0.000185075
mmu-mir-7059	0.147526	0.0368916	0.974495	0.901103	NA
mmu-mir-7060	3.7	-0.641975	1.01528	0.132379	0.25215
mmu-mir-7061	1.9504	-0.123879	0.745211	0.744992	0.848725
mmu-mir-7062	1.57254	-0.0440991	0.763586	0.906714	0.950268
mmu-mir-7063	0.825562	-0.0390131	0.918981	0.906723	NA
mmu-mir-7064	0.624218	-0.086852	0.894422	0.802394	NA
mmu-mir-7065	0.450645	0.205954	0.97611	0.521187	NA
mmu-mir-7066	0.371862	-0.0194539	0.972962	0.94785	NA
mmu-mir-7067	1.12648	0.0416951	0.957493	0.892966	NA
mmu-mir-7068	4.62434	0.296373	0.497478	0.412218	0.593593
mmu-mir-7069	2.59029	-0.525393	0.892586	0.210839	0.357185
mmu-mir-7070	2.62665	-1.55132	1.07121	0.00808009	0.025035
mmu-mir-7071	31.6517	-4.26817	0.554892	4.2825e-16	1.23336e-14
mmu-mir-7072	6.69502	-2.3779	0.738299	3.8316e-05	0.000201369
mmu-mir-7073	2.07822	-0.372837	0.660129	0.34577	0.51879
mmu-mir-7075	1.88074	0.101035	0.66259	0.79076	0.875919
mmu-mir-7077	2.47509	-0.571292	1.06929	0.139068	0.25851
mmu-mir-7078	0.367855	-0.296685	1.02803	0.3367	NA
mmu-mir-7079	0.584194	0.0340397	0.819635	0.92618	NA
mmu-mir-7080	4.69365	-0.11051	0.613389	0.769971	0.859502
mmu-mir-7081	0.929665	-0.119167	0.844168	0.744692	NA
mmu-mir-7082	1.24397	0.800508	1.09285	0.0757219	0.160352
mmu-mir-7083	0.112082	0.00401722	0.974408	0.989172	NA
mmu-mir-7084	13.3872	-1.36902	0.880966	0.00939432	0.028095
mmu-mir-7085	1.28228	-0.00920904	0.742576	0.98055	0.99717
mmu-mir-7086	31.6486	-3.21365	0.570982	1.58528e-09	2.32939e-08
mmu-mir-7087	1.18105	0.311268	0.925781	0.399928	NA
mmu-mir-7088	9.47414	-2.13919	1.08401	0.00122352	0.00454088
mmu-mir-7089	1.18274	-0.166179	0.873364	0.646617	0.798567
mmu-mir-7090	0.393975	-0.123966	0.984882	0.677352	NA
mmu-mir-7091	0.488432	-0.333366	1.0404	0.285839	NA
mmu-mir-7092	0.170061	0.053024	0.975076	0.858489	NA
mmu-mir-7093	11.0321	-1.24691	0.935191	0.0176787	0.0478521
mmu-mir-7115	0.638474	0.137887	0.910952	0.689466	NA
mmu-mir-7116	31.8091	-0.263705	0.344547	0.373037	0.549257
mmu-mir-7117	0.35873	0.149454	0.985842	0.620439	NA
mmu-mir-7118	0.133342	0.0273623	0.974328	0.926493	NA
mmu-mir-7119	1.15073	-0.429586	0.823561	0.293124	NA
mmu-mir-692-3	0.651895	-0.190037	0.913045	0.588815	NA
mmu-mir-7211	0.101047	0.000970327	0.974433	0.997384	NA
mmu-mir-7212	1.91117	0.00066309	0.711122	0.998605	1
mmu-mir-7213	5.49491	-0.0732559	0.590242	0.845078	0.910863
mmu-mir-7214	0.172395	-0.202757	1.00148	0.501039	NA
mmu-mir-7215	0.698524	0.242097	1.00747	0.431207	NA
mmu-mir-7216	0.0634145	-0.034488	0.975407	0.90725	NA
mmu-mir-7218	1.46843	0	0.962861	1	1
mmu-mir-7220	0.126829	0.0227351	0.974297	0.93887	NA
mmu-mir-7223	0.377499	0.154853	0.986813	0.608224	NA
mmu-mir-7224	0.836295	-0.371774	1.03117	0.265702	NA
mmu-mir-7225	9.19313	-2.8613	1.18541	0.00016156	0.00070074
mmu-mir-7228	2.39482	-0.556394	1.10498	0.121674	0.234867
mmu-mir-7229	0.0634145	-0.034488	0.975407	0.90725	NA
mmu-mir-7230	2.08894	-0.267656	0.86511	0.479821	0.661822
mmu-mir-7231	0.480318	-0.299361	1.02889	0.332758	NA
mmu-mir-7233	0.701833	0.243965	1.00801	0.427859	NA
mmu-mir-7235	0.234226	0.0900704	0.977714	0.763122	NA
mmu-mir-7237	0.183927	-0.202757	1.00148	0.501039	NA
mmu-mir-7238	1.09046	0.682499	1.05694	0.109927	NA
mmu-mir-7239	1.05187	-0.0401226	0.954002	0.897744	NA
mmu-mir-7240	0.599696	0.00865057	0.957375	0.977661	NA
mmu-mir-7242	0.359042	0.148244	0.98563	0.623196	NA
mmu-mir-6546	1.14291	0.478112	0.923686	0.239648	NA
mmu-mir-7646	0.689092	0.206185	0.869874	0.575923	NA
mmu-mir-7647	0.457162	-0.118407	0.981882	0.692554	NA
mmu-mir-7648	7.52247	-1.90356	0.924202	0.00138809	0.00507324
mmu-mir-7649	2.48689	-1.20585	1.28138	0.0187286	0.0499429
mmu-mir-7651	0.919637	-0.447597	1.08515	0.167754	NA
mmu-mir-219b	0.480318	-0.299361	1.02889	0.332758	NA
mmu-mir-7036b	0.47178	0.0235913	0.972099	0.936951	NA
mmu-mir-7652	1.84841	-0.205025	0.686861	0.595556	0.764349
mmu-mir-7653	0.942541	0.0154141	0.825387	0.966392	NA
mmu-mir-7654	4.1931	-0.256391	0.582148	0.49843	0.678392
mmu-mir-7656	4.10278	-0.270649	0.490794	0.451053	0.636532
mmu-mir-7657	1.19879	-0.735595	1.03486	0.0992314	0.199572
mmu-mir-7658	4.85051	-0.089124	0.525517	0.80715	0.883822
mmu-mir-7659	0.267516	-0.0913346	0.980089	0.75852	NA
mmu-mir-7660	0.504749	-0.234395	1.00766	0.44237	NA
mmu-mir-7662	7.08999	-0.646474	0.811524	0.139308	0.25851
mmu-mir-7663	0.0968858	-0.00108286	0.974458	0.997081	NA
mmu-mir-7664	0.664246	-0.384663	1.05934	0.225965	NA
mmu-mir-7665	0.527212	-0.123973	0.981829	0.679837	NA
mmu-mir-7666	0.442097	0.0121294	0.972084	0.96753	NA
mmu-mir-7667	8.68781	-1.85254	0.528172	1.34745e-05	7.69973e-05
mmu-mir-7668	1.32831	-0.125434	0.806533	0.737457	0.844148
mmu-mir-7669	0.744489	0.0405966	0.845461	0.910535	NA
mmu-mir-7670	0.366202	0.149798	0.985903	0.619657	NA
mmu-mir-7671	0.576937	-0.160699	0.915696	0.642329	NA
mmu-mir-7672	1.50488	-0.309706	0.816641	0.429957	0.614224
mmu-mir-7673	0.459819	-0.328226	1.03859	0.292559	NA
mmu-mir-3569	1.97422	0.186972	0.751517	0.62683	0.787638
mmu-mir-7674	1.36571	-0.362737	0.877104	0.355225	0.529382
mmu-mir-7675	1.94452	0.352083	0.924257	0.353073	0.527411
mmu-mir-1191b	1.22103	-0.0125411	0.833728	0.972503	0.993194
mmu-mir-7677	0.842592	-0.36954	0.994932	0.298082	NA
mmu-mir-7679	0.306669	0.123395	0.98171	0.681249	NA
mmu-mir-7680	0.204446	0.0706437	0.976075	0.812651	NA
mmu-mir-3620	0.883462	-0.441831	1.08269	0.172459	NA
mmu-mir-465d	0.396652	0.0734339	0.975257	0.805986	NA
mmu-mir-7681	0.0962978	-0.00147694	0.974464	0.996018	NA
mmu-mir-7682	0.157401	0.0106921	0.974333	0.971199	NA
mmu-mir-7683	0.142213	-0.202757	1.00148	0.501039	NA
mmu-mir-216c	5.23326	-0.382889	0.811016	0.341654	0.514625
mmu-mir-7684	0.516775	-0.256839	1.01487	0.401471	NA
mmu-mir-219c	1.37322	-0.849528	1.07291	0.0690799	0.149812
mmu-mir-126b	121.961	-0.325506	0.198123	0.0846058	0.174545
mmu-mir-7685	0.275891	-0.261562	1.01724	0.392204	NA
mmu-mir-290b	5.38844	-0.945587	0.564852	0.0181285	0.0487035
mmu-mir-7687	1.13666	-0.309214	0.876394	0.419613	NA
mmu-mir-1258	0.480318	-0.299361	1.02889	0.332758	NA
mmu-mir-7688	0.562389	-0.034488	0.975407	0.90725	NA
mmu-mir-7689	5.5575	-2.91312	0.930639	3.58084e-05	0.000190757
mmu-mir-7243	0.459819	-0.328226	1.03859	0.292559	NA
mmu-mir-3473f	377.857	-0.279017	0.205754	0.153094	0.277651
mmu-mir-8090	0.92153	0.0584885	0.811323	0.874318	NA
mmu-mir-8091	25.1069	-1.91613	0.613713	5.57678e-05	0.000276916
mmu-mir-8092	1.70609	-0.403476	0.787197	0.320242	0.491629
mmu-mir-8093	2.01715	-0.191641	0.707434	0.619423	0.782051
mmu-mir-8094	2.75741	-0.547696	0.740745	0.191612	0.33084
mmu-mir-8095	7.84059	0.0433953	0.653319	0.908902	0.951176
mmu-mir-1291	205.764	0.122852	0.246171	0.590664	0.759426
mmu-mir-8096	10.7172	-0.426548	0.474668	0.231261	0.384545
mmu-mir-8097	3.44093	0.114617	0.581035	0.759556	0.856098
mmu-mir-8098	3.91316	-0.0120814	0.656153	0.974577	0.993903
mmu-mir-8099-1	6.33337	-0.386814	0.460185	0.27	0.433464
mmu-mir-142b	73040.6	-0.946177	0.151773	1.09441e-10	1.88215e-09
mmu-mir-8100	2.43454	0.107255	0.686837	0.778641	0.866364
mmu-mir-497b	15.096	0.55088	0.541713	0.147422	0.270734
mmu-mir-8101	82.6089	-1.89741	0.536033	1.18898e-05	6.90373e-05
mmu-mir-8102	57.464	-3.71746	0.488035	1.8697e-15	5.17762e-14
mmu-mir-8103	16.4832	-0.969807	0.353285	0.00116982	0.00436408
mmu-mir-8104	1.11037	0.0628603	0.824607	0.864077	NA
mmu-mir-8105	2.11239	0.2613	0.726036	0.504019	0.679738
mmu-mir-3535	350.923	-0.50459	0.213248	0.0121739	0.0350609
mmu-mir-8106	2.28439	-0.153652	0.715398	0.68874	0.817155
mmu-mir-8107	1.17959	0.0470197	0.740255	0.901103	NA
mmu-mir-8108	5.63397	-1.10652	0.823223	0.0232688	0.0600485
mmu-mir-1668	4.52611	-0.156596	0.491143	0.661589	0.801926
mmu-mir-8109	100.315	-1.94281	0.443338	3.38925e-07	3.29765e-06
mmu-mir-8111	68.5632	-0.136466	0.247906	0.552532	0.719391
mmu-mir-8112	89.709	-1.01579	0.303169	0.00013631	0.000609584
mmu-mir-8113	19.3727	-2.26061	0.464381	5.02168e-08	6.02601e-07
mmu-mir-8114	40.0665	-0.155708	0.267433	0.524462	0.696702
mmu-mir-8115	21.4355	0.61583	0.320154	0.0278938	0.0704685
mmu-mir-8116	3.78542	-0.695662	0.984521	0.117547	0.228124
mmu-mir-8117	29.3958	-2.64825	1.06932	0.000218868	0.00091619
mmu-mir-8118	0.462954	-0.00761293	0.972455	0.979593	NA
mmu-mir-8119	5.64806	-0.961272	0.711613	0.0318659	0.0789622
mmu-mir-8120	0.831865	-0.193923	0.903756	0.585782	NA
mmu-mir-8099-2	6.33337	-0.386814	0.460185	0.27	0.433464
mmu-mir-3473g	4.54847	0.15451	0.554097	0.677314	0.814133
mmu-mir-3154	3.84293	-1.93617	1.27378	0.00313111	0.0107866
mmu-mir-3618	14.0441	-0.115422	0.34203	0.695217	0.817902
mmu-mir-935	9.37079	-0.713488	0.655848	0.087544	0.180091
mmu-mir-9718	3.37416	-0.59023	0.539706	0.121196	0.234574
mmu-mir-9768	0.757322	-0.0756026	0.954787	0.809819	NA
mmu-mir-9769	0.811418	-0.0461552	0.960153	0.880973	NA
mmu-mir-6967-2	6.58825	0.0800979	0.429787	0.812371	0.883822
mmu-mir-466c-3	289.545	0.641647	0.14399	4.68005e-06	3.1789e-05
mmu-mir-1271	0.480318	-0.299361	1.02889	0.332758	NA
mmu-mir-1911	1.46231	-0.176254	0.850655	0.633663	0.789784
mmu-mir-5104b	0.105208	0.00401722	0.974408	0.989172	NA
mmu-mir-12179	1.50324	-0.546244	0.968243	0.186136	0.322935
mmu-mir-12180	1.92875	-0.184972	0.704251	0.631283	0.789103
mmu-mir-12183	0.158536	0.0459616	0.974783	0.877078	NA
mmu-mir-203b	5.24189	0.439235	0.567618	0.251563	0.413528
mmu-mir-9b-2	0.289897	0.0243053	0.972077	0.935056	NA
mmu-mir-12185	0.672496	-6.08337e-05	0.969671	0.999838	NA
mmu-mir-12186	0.628413	-0.00553278	0.970081	0.98526	NA
mmu-mir-12187	0.581859	-0.0359302	0.971327	0.904458	NA
mmu-mir-1970b	1.61672	0.3652	0.881829	0.351462	0.526096
mmu-mir-12188	0.448386	0.180031	0.991837	0.553113	NA
mmu-mir-12190	1.10275	-0.372595	1.02321	0.272658	NA
mmu-mir-12191	4.39136	-0.943295	0.878172	0.04976	0.1152
mmu-mir-122b	11.727	-2.9095	0.683006	9.88114e-07	8.75298e-06
mmu-mir-12193	0.20477	-0.0367043	0.975239	0.901401	NA
mmu-mir-124b	0.284427	-0.268071	1.01915	0.381408	NA
mmu-mir-12195	0.233869	-0.0790108	0.978812	0.790013	NA
mmu-mir-9b-1	0.237826	0.0918324	0.97789	0.758688	NA
mmu-mir-3473h	37.6587	0.524383	0.250166	0.0231231	0.0598872
mmu-mir-12197	0.949817	0.00979921	0.952077	0.974992	NA
mmu-mir-12198	0.277328	-0.265416	1.01837	0.385783	NA
mmu-mir-12199	0.695047	-0.315441	0.981203	0.362641	NA
mmu-mir-12200	0.124874	0.00849649	0.974357	0.977108	NA
mmu-mir-9b-3	12.3403	-0.703944	0.712209	0.100863	0.202287
mmu-mir-1970c	1.96527	-0.0452128	0.698215	0.905277	0.950268
mmu-mir-12205	4.03432	0.149264	0.60182	0.692765	0.817155
mmu-mir-12206	1.93048	-0.074232	0.751442	0.844426	0.910863
